# Supplementary material for: Improved Treatment Outcomes by Using Patient Specific Drug Combinations in Mammalian Target of Rapamycin Activated Advanced Metastatic Cancers
Source: Front Pharmacol. 2021 Apr 16;12:631135. doi: 10.3389/fphar.2021.631135 (PMC8085687; doi:10.3389/fphar.2021.631135)
Supplement: Supplementary file 2 [file datasheet1.xlsx]

## Sheet: Cohort
ID	Patient Type	Gender	Age	Cancer Type	Subtype / HPE	Therapeutic Profile	Prior Therapy	Prior mTORi
15292	Trial	58	M	Bile Duct	AD	-	Treated	-
15223	Trial	42	M	Head and Neck	SCC	-	Treated	-
15928	Trial	41	M	Head and Neck	SCC	-	Treated	-
17733	Trial	45	M	Head and Neck	SCC	-	Treated	-
21597	Trial	35	M	Head and Neck	SCC	-	Treated	-
17839	Trial	70	M	Liver	AD	-	Naïve	-
13524	Non-Trial	57	M	Melanoma	Melanoma	-	Treated	-
31754	Trial	42	M	Oesophagus	SCC	-	Treated	-
12893	Non-Trial	59	F	Ovary	AD	-	Treated	-
16825	Trial	63	M	Pancreas	AD	-	Treated	-
17890	Trial	71	M	Pancreas	AD	-	Naïve	-
16425	Trial	43	F	Pilomatric	PMC	-	Treated	-
15023	Trial	58	F	Sarcoma	LMS	-	Treated	-
16613	Trial	29	M	Testes	NSGCT	-	Treated	-
14405	Trial	27	M	Testes	NSGCT	-	Treated	-
22063	Trial	62	M	Lung	SCC	EGFR-	Treated	-
15312	Trial	46	F	Lung	AD	EGFR-	Treated	-
21174	Trial	30	F	Lung	AD	EGFR-	Treated	-
15372	Trial	45	F	Breast	IDC	ER/PR-, Her2+	Treated	-
17798	Trial	45	M	Colorectal	AD	KRAS WT	Treated	-
16711	Trial	45	F	Endometrium	AD	-	Treated	-
28437	Trial	47	M	Head and Neck	SCC	-	Treated	-
13076	Non-Trial	65	F	Head and Neck	SCC	-	Treated	-
17488	Trial	35	M	Head and Neck	SCC	-	Treated	-
17436	Trial	63	M	Kidney	RCC	-	Naïve	-
17365	Trial	33	M	Kidney	TCC	-	Treated	-
17007	Trial	62	M	Oesophagus	SCC	-	Treated	-
17346	Trial	50	F	Ovary	AD	-	Treated	-
17402	Trial	57	M	Prostate	AD	-	Treated	-
17778	Non-Trial	8	F	Yolk Sac tumor	GCT	-	Treated	-
13257	Non-Trial	62	M	Lung	AD	EGFR+	Treated	-
15071	Trial	46	M	Lung	AD	EGFR+	Treated	-
14668	Trial	49	F	Breast	IDC	ER/PR-, Her2+	Treated	-
14752	Trial	61	M	Colorectal	AD	KRAS WT	Treated	-
16735	Trial	54	F	Breast	IDC	TNBC	Treated	-
14307	Trial	49	F	Breast	IDC	Triple +	Treated	Everolimus
17093	Trial	68	F	Breast	IDC	Triple +	Treated	-
12585	Non-Trial	65	F	Breast	IDC	Triple +	Treated	-
21833	Trial	55	F	Breast	IDC	Triple +	Treated	-
14016	Non-Trial	58	F	Ovary	AD	-	Treated	-
13299	Non-Trial	54	F	Ovary	AD	-	Treated	-
14656	Trial	61	F	Breast	IDC	ER/PR-, Her2+	Treated	-
11976	Non-Trial	39	F	Breast	IDC	ER/PR-, Her2+	Treated	Everolimus
14183	Trial	36	F	Breast	IDC	ER/PR+, Her2-	Treated	-
12968	Non-Trial	44	F	Breast	IDC	ER/PR+, Her2-	Treated	-
14355	Trial	39	F	Breast	IDC	ER/PR+, Her2-	Treated	-
13216	Non-Trial	58	F	Breast	IDC	ER/PR+, Her2-	Treated	-
15902	Trial	47	F	Breast	IDC	TNBC	Treated	-
12955	Non-Trial	53	F	Breast	IDC	TNBC	Treated	Everolimus
		49

## Sheet: Gene Variants
ID	Group	Gender	Age	Cancer Type	NGS Indication	PIK3CA	PTEN	STK11	AKT1	AKT2	TSC2	MTOR	NF1	ARID1A
15223	A	42	M	Head and Neck	Known	p.C420R	p.D24N	-	-	-	-	-	-	-
17733	A	45	M	Head and Neck	Known	p.E545K	-	-	-	-	-	-	-	-
17839	A	70	M	Liver	Known	-	p.R159S	-	-	-	-	MTOR_p.M2327I	-	-
31754	A	42	M	Oesophagus	Known	p.E542K, p.E545K	-	-	-	-	-	-	-	-
12893	A	59	F	Ovary	Known	-	-	CNV_1	-	-	-	-	-	-
16825	A	63	M	Pancreas	Known	p.Y1021C	-	-	-	-	-	-	-	-
22063	A	62	M	Lung	Known	p.E545K	-	-	-	-	-	-	-	-
15372	A	45	F	Breast	Known	p.E542K, p.E545K	-	-	-	-	-	-	-	-
17798	A	45	M	Colorectal	Known	p.M1043I	-	-	-	-	-	-	-	-
28437	A	47	M	Head and Neck	Known	p.E545A	-	-	-	-	-	-	-	-
13076	A	65	F	Head and Neck	Known	p.E545K	-	-	-	-	-	-	-	-
17436	A	63	M	Kidney	Known	-	-	-	-	-	p.F1509del	-	-	-
17346	A	50	F	Ovary	Known	-	-	-	-	-	p.R1743Q,	-	p.Q1520*	p.P1618L
13257	A	62	M	Lung	Known	-	p.R173H	-	-	-	-	-	-	-
16735	A	54	F	Breast	Known	p.E726K	-	-	-	-	-	-	-	-
14307	A	49	F	Breast	Known	p.H1047R	-	-	-	-	-	-	-	p.P1326_Q1327insQ
17093	A	68	F	Breast	Known	p.N345K	-	-	-	-	-	-	-	-
12585	A	65	F	Breast	Known	-	p.R47G, p.D326G, p.Y68C, CNV_1	p.F354L	-	-	-	-	NF1 p.R1250Q	CNV_1
14016	A	58	F	Ovary	Known	-	CNV_1	CNV_1	-	-	-	-	-	-
14656	A	61	F	Breast	Known	p.H1047R, p.E1034G	-	-	-	-	-	-	-	-
11976	A	39	F	Breast	Known	p.E545K	-	-	-	-	-	-	-	-
14183	A	36	F	Breast	Known	-	-	-	p.E17K	-	-	-	-	-
12968	A	44	F	Breast	Known	-	-	-	p.E17K	-	-	-	-	-
14355	A	39	F	Breast	Known	p.H1047R	-	-	-	-	-	-	-	-
15902	A	47	F	Breast	Known	p.E545K	-	-	-	-	-	-	-	-
12955	A	53	F	Breast	Known	-	-	CNV_1	-	-	-	-	-	-
13524	A (B)	57	M	Melanoma	Known	-	-	-	-	-	-	p.R1709H	-	-
15928	A	41	M	Head and Neck	Known + Probable	p.E542K, CNV_5	-	-	-	-	-	-	-	-
15023	A	58	F	Sarcoma	Known + Probable	c.*25T>C	c.493-2A>G, p.V166A, p.R130*	-	-	-	p.F1510del	-	-	-
16613	A	29	M	Testes	Known + Probable	p.R693H	-	-	-	-	p.S174L	-	p.S340F	-
15071	A	46	M	Lung	Known + Probable	CNV_3	p.D92G	-	-	CNV_4	-	-	-	-
17007	A (B)	62	M	Oesophagus	Known + Probable	CNV_3	CNV_1	-	-	-	-	-	-	-
17402	B (A)	57	M	Prostate	Probable	CNV_5	-	-	-	-	-	-	-	-
15292	B	58	M	Bile Duct	Probable	p.Y343C	-	-	-	-	-	-	-	-
15312	B	46	F	Lung	Probable	p.E110K	-	-	-	-	-	-	-	-
17365	B	33	M	Kidney	Probable	-	c.635-4G>A	-	-	-	-	-	-	-
21597	C	35	M	Head and Neck	No Known	-	-	-	-	-	-	-	-	-
17890	C	71	M	Pancreas	No Known	-	-	-	-	-	-	-	-	-
16425	C	43	F	Pilomatric	No Known	-	-	-	-	-	-	-	-	-
14405	C	27	M	Testes	No Known	-	-	-	-	-	-	-	-	-
21174	C	30	F	Lung	No Known	-	-	-	-	-	-	-	-	-
16711	C	45	F	Endometrium	No Known	-	-	-	-	-	-	-	-	-
17488	C	35	M	Head and Neck	No Known	-	-	-	-	-	-	-	-	-
17778	C	8	F	Yolk Sac tumor	No Known	-	-	-	-	-	-	-	-	-
14668	C	49	F	Breast	No Known	-	-	-	-	-	-	-	-	-
14752	C	61	M	Colorectal	No Known	-	-	-	-	-	-	-	-	-
21833	C	55	F	Breast	No Known	-	-	-	-	-	-	-	-	-
13299	C	54	F	Ovary	No Known	-	-	-	-	-	-	-	-	-
13216	C	58	F	Breast	No Known	-	-	-	-	-	-	-	-	-

## Sheet: In vitro CRP findings
ID	Everolimus	Temsirolimus	Sirolimus	Paclitaxel	Docetaxel	Cabazitaxel	Vincristine	Vinblastine	Vinorelbine	Eribulin	Methotrexate	Pemetrexed	5-fluorouracil	Gemcitabine	Cytarabine	Irinotecan	Etoposide	Topotecan	Mitoxantrone	Mitomycin	Epirubicin	Doxorubicin	Daunorubicin	Cyclophosphamide	Ifosfamide	Dacarbazine	Temozolomide	Carboplatin	Cisplatin	Oxaliplatin	Dactinomycin	Bleomycin
15292	S	S	-	-	S	-	-	S	S	-	S	-	-	-	-	S	-	S	-	-	-	-	-	-	-	-	-	-	-	-	-	-
15223	S	S	-	-	-	-	-	-	-	-	-	S	-	S	-	S	S	-	-	-	-	-	-	-	-	-	-	-	-	-	-	-
15928	S	-	-	-	S	-	-	-	-	-	-	S	-	S	-	S	S	S	-	-	-	-	-	S	-	S	-	-	-	-	-	-
17733	S	-	-	-	-	-	-	-	-	S	-	S	-	S	-	-		-	-	-	-	-	-	-	-	-	-	-	-	-	-	-
21597	S	-	-	S	S	-	S	S	S	S	S	S	-	S	-	S	S	-	S	S	-	-	S	S	S	S	-	-	-	S	S	S
17839	S	-	-	S	S	-	-	-	-	-	-	S	-	S	-	S	S	S	-	-	-	-	-	-	-	-	-	S	-	-	-	-
13524	-	S	-	-	-	-	-	-	-	-	S	-	-	-	-	-	-	-	-	-	-	-	-	-	-	-	-	-	-	-	-	-
31754	S	-	-	-	S	-	S	S	S	-	S	-	-	-	S	-	-	-	-	S	S	-	S	S	-	S	-	S	S	S	S	-
12893	S	-	-	-	-	-	-	-	-	-	-	-	-	-	-	-	-	-	-	-	-	-	-	-	-	-	S	-	-	-	-	-
16825	S	-	-	-	-	-	-	-	-	-	-	S	-	-	-	-	-	-	-	-	-	S	-	-	-	-	-	S	-	-	-	-
17890	S	-	-	S	-	S	S	S	S	S	S	S	S	-	-	S	-	S	S	-	S	S	-	-	-	S	S	S	S	S	-	-
16425	S	-	-	-	S	-	-	-	-	-	-	S	-	-	S	S	-	-	S	S	S	-	-	S	-	-	S	S	S	S	S	-
15023	S	-	-	S	-	-	-	S	-	-	-	-	S	-	-	-	-	-	-	-	-	-	-	-	-	-	S	-	-	-	-	-
16613	S	-	-	-	-	-	-	-	-	-	-	-	S	S	-	-	-	-	-	-	-	S	-	-	-	-	-	-	-	-	-	-
14405	S	-	-	S	S	-	-	-	-	-	-	-	S	-	S	-	-	-	S	-	S	-	-	S	S	-	-	S	-	-	-	-
22063	S	-	-	S	S	S	-	-	-	-	S	-	-	-	-	S	S	-	-	S	-	-	-	S	-	-	-	-	S	-	-	-
15312	S	-	-	-	-	-	-	-	-	-	S	-	S	-	-	-	S	-	-	-	-	-	-	-	-	S	-	-	-	-	-	-
21174	S	-	S	S	-	-	S	S	S	S	-	S	S	-	S	-	S	-	-	S	-	-	-	S	-	S	-	S	S	S	-	-
15372	S	-	-	-	-	-	-	S	-	-	S	-	-	S	-	-	S	-	-	-	-	S	-	-	-	-	-	S	S	S	-	-
17798	S	-	-	S	-	-	-	-	-	-	-	-	-	-	-	-	-	-	-	-	-	-	-	-	-	-	-	-	-	-	-	-
16711	S	-	-	-	-	-	-	-	S	-	-	-	-	-	-	-	-	-	-	-	-	-	-	-	-	-	-	-	-	-	-	-
28437	S	-	-	-	-	-	-	S	S	-	-	S	-	S	S	S	S	S	-	-	-	S	S	-	-	S	-	-	-	-	-	-
13076	S	-	-	-	-	-	-	-	-	-	-	S	-	-	-	-	-	-	-	-	-	-	-	-	-	-	-	-	-	-	-	-
17488	S	-	-	-	-	-	-	-	-	-	S	-	S	-	-	-	-	-	-	-	-	-	-	-	-	S	-	S	-	-	-	-
17436	S	-	-	-	-	-	-	-	-	-	-	-	S	-	-	-	-	-	-	-	-	-	-	-	-	-	-	-	-	-	-	-
17365	S	-	-	-	-	-	-	S	-	-	-	-	-	-	-	-	-	-	-	-	S	-	-	-	-	-	-	-	-	-	-	-
17007	S	-	-	-	-	-	-	S	-	-	-	-	-	-	-	-	-	-	-	-	-	-	-	-	-	-	-	-	-	-	-	-
17346	S	-	-	-	-	-	-	-	-	-	-	-	-	-	-	-	-	-	-	-	-	-	-	S	-	-	-	-	-	-	-	-
17402	S	-	-	-	-	-	-	-	-	-	-	-	S	-	-	-	-	-	-	-	-	-	-	-	-	S	S	-	-	-	-	-
17778	-	-	S	-	-	-	-	-	-	-	-	-	S	-	S	-	-	-	-	-	-	-	-	-	-	-	-	-	-	-	S	-
13257	S	-	-	-	-	-	-	-	-	-	-	-	-	-	-	-	-	-	-	-	-	S	-	-	-	-	-	-	-	-	-	-
15071	S	-	-	-	-	-	-	S	-	-	-	-	-	S	-	-	S	-	-	-	-	-	-	-	-	-	-	-	-	-	-	-
14668	S	-	-	-	-	-	-	-	-	S	-	S	-	S	-	-	-	-	-	-	-	-	-	S	-	-	-	-	-	-	-	-
14752	S	-	-	S	S	-	-	S	S	S	S	S	-	S	-	-	-	-	-	S	-	-	-	-	-	-	-	S	-	-	-	-
16735	S	-	-	-	-	-	-	-	-	S	-	-	-	-	-	-	-	-	-	-	-	-	-	-	-	-	-	-	-	-	-	-
14307	S	-	-	-	-	-	-	S	S	S	S	-	S	-	S	S	-	S	S	S	S	S	S	-	-	S	-	-	-	S	S	-
17093	S	-	-	-	-	-	-	-	-	-	-	-	-	-	-	-	-	-	-	-	-	-	S	-	-	-	-	-	-	-	-	-
12585	S	-	-	S	-	-	-	-	-	-	-	-	S	-	-	-	-	-	-	-	-	-	-	-	-	-	-	-	S	-	-	-
21833	S	-	-	S	S	-	-	-	-	-	-	-	-	-	-	-	-	S	-	-	S	S	-	-	-	-	-	-	-	-	-	-
14016	S	-	-	-	-	-	-	-	-	-	-	-	-	-	-	-	-	-	-	-	-	-	-	-	-	-	-	-	-	-	-	-
13299	S	-	-	-	-	-	-	-	-	-	-	-	-	-	-	-	-	-	-	-	-	-	-	-	-	-	-	-	-	-	-	-
14656	S	-	-	-	-	-	-	-	-	-	-	-	-	-	-	-	-	-	-	-	-	-	-	-	-	-	-	-	-	-	-	-
11976	S	-	-	-	-	-	-	-	-	-	-	-	-	-	-	-	-	-	-	-	-	-	-	-	-	-	-	-	-	-	-	-
14183	S	-	-	-	-	-	-	-	-	-	-	-	-	-	-	-	-	-	-	-	-	-	-	-	-	-	-	-	-	-	-	-
12968	S	-	-	-	-	-	-	-	-	-	-	-	-	-	-	-	-	-	-	-	-	-	-	-	-	-	-	-	-	-	-	-
14355	-	S	-	-	-	-	-	-	-	-	-	-	-	-	-	-	-	-	-	-	-	-	-	-	-	-	-	-	-	-	-	-
13216	-	S	-	-	-	-	-	-	-	-	-	-	-	-	-	-	-	-	-	-	-	-	-	-	-	-	-	-	-	-	-	-
15902	S	-	-	-	-	-	-	-	-	-	-	-	-	-	-	-	-	-	-	-	-	-	-	-	-	-	-	-	-	-	-	-
12955	-	S	-	-	-	-	-	-	-	-	-	-	-	-	-	-	-	-	-	-	-	-	-	-	-	-	-	-	-	-	-	-
				S' indicates >50% cell death observed in viable tumor derived cells or circulating tumor associated cells upon exposure to the drug, i.e., sensitivity.

## Sheet: ETA-guided Treatments
ID	Gender	Age	Cancer Type	Therapy Category	mTORi	EGFR / ERBB-i	VEGF(R)-i	Other TKI	HR-i	Cytotoxic Agents	Reference for Combination	Regimen
15292	58	M	Bile Duct	mTOR_C	Everolimus	-	-	-	-	Docetaxel	-	Tab Everolimus, 5 mg, PO, 1-0-0 IV Docetaxel, 90 mg, D1 of 21 D
15223	42	M	Head and Neck	mTOR_C	Everolimus	-	-	-	-	Gemcitabine, Pemetrexed	DOI: 10.1158/1078-0432.CCR-04-0218	Tab Everolimus, 5 mg, PO, 1-0-0 IV Gemcitabine, 1000 mg, D1, D8 of 21D IV Pemetrexed, 750 mg, D1, D8 of 21D
15928	41	M	Head and Neck	mTOR_C	Everolimus	-	-	-	-	Docetaxel, Irinotecan	doi: 10.1038/sj.bjc.6603133	Tab Everolimus, 5 mg, PO, 1-0-0 IV Docetaxel, 30 mg, D1, D8 of 21D IV Irinotecan, 1000 mg, D1, D8 of 21D
17733	45	M	Head and Neck	mTOR_C	Everolimus	-	-	-	-	Eribulin, Gemcitabine	DOI: 10.1016/j.ejca.2017.10.002	Tab Everolimus, 5 mg, PO, 1-0-0 IV Eribulin, 1 mg, D1, D8 of 21D IV Gemcitabine, 1000 mg, D1, D8 of 21D
21597	35	M	Head and Neck	mTOR_C	Everolimus	-	-	-	-	Methotrexate, Vinblastine	DOI: 10.1016/S1470-2045(19)30276-1	Tab Everolimus, 5 mg, PO, 1-0-0 IV Methotrexate, 35 mg, D1, D8 of 21D IV Vinblastine, 7 mg, D1, D8 of 21D
17839	70	M	Liver	mTOR_C	Everolimus	-	-	-	-	Etoposide, Paclitaxel	DOI: 10.1179/joc.2001.13.1.88	Tab Everolimus, 5 mg, PO, 1-0-0 Cap Etoposide, 50 mg, PO, 0-1-0, D1-D4 of 14D IV Paclitaxel, 150 mg, D1 of 28D
13524	57	M	Melanoma	mTOR_C	Temsirolimus	-	-	-	-	Methotrexate	-	IV Temsirolimus, 25 mg, D1 of 7D IV Methotrexate, 35 mg, D1, D8 of 21D
31754	42	M	Oesophagus	mTOR_C	Everolimus	-	-	-	-	Cyclophosphamide, Vinorelbine	10.1016/S1470-2045(19)30617-5	Tab Everolimus, 5 mg, PO, 1-0-0 IV Cyclophosphamide, 850 mg, D1, D8 of 21D IV Vinorelbine, 35 mg, D1, D8 of 21D
12893	59	F	Ovary	mTOR_C	Everolimus	-	-	-	-	Temozolomide	-	Tab Everolimus, 5 mg, PO, 1-0-0 IV Temozolomide, 75 mg, D1 of 7D
16825	63	M	Pancreas	mTOR_C	Everolimus	-	-	-	-	Doxorubicin, Pemetrexed	DOI: 10.3816/CBC.2009.n.025	Tab Everolimus, 5 mg, PO, 1-0-0 IV Liposomal Doxorubicin, 30 mg, D1 of 28D IV Pemetrexed, 250 mg, D1 of 28D
17890	71	M	Pancreas	mTOR_C	Everolimus	-	-	-	-	Vinblastine, Cisplatin, Methotrexate	PMID: 9063522	Tab Everolimus, 5 mg, PO, 1-0-0 IV Vinblastine, 5 mg, D1 of 7D IV Methotrexate, 25 mg, D1 of 7D IV Cisplatin, 25 mg, D1 of 7D
16425	43	F	Pilomatric	mTOR_C	Everolimus	-	-	-	-	Cyclophosphamide, Docetaxel	DOI: 10.1007/s12282-016-0666-7	Tab Everolimus, 5 mg, PO, 1-0-0 IV Cyclophosphamide 900 mg, D1 of 21D IV Docetaxel, 60 mg, D1 of 21D
15023	58	F	Sarcoma	mTOR_C	Everolimus	-	-	-	-	Vinblastine, 5-fluorouracil	DOI: 10.1159/000224661	Tab Everolimus, 5 mg, PO, 1-0-0 IV Vinblastine, 10 mg, D1 of 7D IV 5-fluorouracil, 500 mg, D1 of 7D
16613	29	M	Testes	mTOR_C	Everolimus	-	-	-	-	Gemcitabine, 5-fluorouracil	PMID: 16634534	Tab Everolimus, 5 mg, PO, 1-0-0 IV Gemcitabine, 1000 mg, D1, D8 of 21D IV 5-fluorouracil, 500 mg, D1, D8 of 21D
14405	27	M	Testes	mTOR_C	Everolimus	-	-	-	-	Docetaxel, Epirubicin	PMID: 20572578	Tab Everolimus, 5 mg, PO, 1-0-0 IV Docetaxel, 80 mg, D1 of 21D IV Epirubicin, 90 mg, D1 of 21D
22063	62	M	Lung	mTOR_C	Everolimus	-	-	-	-	Cisplatin, Etoposide	DOI: 10.1016/s0169-5002(00)00127-6	Tab Everolimus, 5 mg, PO, 1-0-0 IV Cisplatin, 50 mg, D1 of 21D IV Etoposide, 85 mg, D1 of 21D
15312	46	F	Lung	mTOR_C	Everolimus	-	-	-	-	Capecitabine, Etoposide	PMID: 7645929	Tab Everolimus, 5 mg, PO, 1-0-0 Tab Capecitabine, 500 mg, PO, 0-1-0, 14 days on/off Tab Etoposide, 50 mg, PO, 0-0-1, 7 days on/off
21174	30	F	Lung	mTOR_C	Everolimus	-	-	-	-	Vincristine, Mitomycin	PMID: 3940622	Tab Everolimus, 5 mg, PO, 1-0-0 (alternate days) IV Vincristine, 0.8 mg, D1, D8 of 21D IV Mitomycin, 6 mg, D1, D8 of 21D
15372	45	F	Breast	mTOR_C	Everolimus	-	-	-	-	Etoposide, Methotrexate	doi: 10.1097/COC.0000000000000113	Tab Everolimus, 5 mg, PO, 0-1-0 Cap Etoposide, 50 mg, PO, 1-0-0 IV Methotrexate, 50 mg, D1 of 7D
17798	45	M	Colorectal	mTOR_C	Everolimus	-	-	-	-	Paclitaxel	-	Tab Everolimus, 5 mg, PO, 1-0-0 IV Paclitaxel, 300 mg, D1 of 21D
16711	45	F	Endometrium	mTOR_CT	Everolimus	-	Lenvatinib	-	-	Vinorelbine	-	Tab Everolimus, 5 mg, PO, 1-0-0 Cap Lenvatinib, 4 mg, PO, 0-1-0 IV Vinorelbine 20 mg, D1, D8 of 21D
28437	47	M	Head and Neck	mTOR_CT	Everolimus	-	-	-	Bicalutamide	Gemcitabine, Vinorelbine	DOI: 10.1310/hpj4906-508	Tab Everolimus, 5 mg, PO, 1-0-0 Tab Bicalutamide, 50 mg, PO, 0-1-0 IV Gemcitabine, 1000 mg, D1, D8 of 21D IV Vinorelbine, 18 mg, D1, D8 of 21D
13076	65	F	Head and Neck	mTOR_CT	Everolimus	-	Axitinib	-	-	Pemetrexed	-	Tab Everolimus, 5 mg, PO, 1-0-0 Tab Axitinib, 5 mg, PO, 0-1-0 IV Pemetrexed, 700 mg, D1 of 21D
17488	35	M	Head and Neck	mTOR_CT	Everolimus	-	Axitinib	-	-	Methotrexate	-	Tab Everolimus, 5 mg, PO, 1-0-0 Tab Axitinib, 5 mg, PO, 0-1-0 IV Methotrexate, 40 mg, D1, D8 of 21D
17436	63	M	Kidney	mTOR_CT	Everolimus	-	-	-	Bicalutamide	5-fluorouracil	-	Tab Everolimus, 5 mg, PO, 1-0-0 Tab Bicalutamide, 50 mg, PO, 1-0-0 IV 5-fluorouracil, 250 mg, D1 of 7D
17365	33	M	Kidney	mTOR_CT	Everolimus	Trastuzumab	-	-	-	Epirubicin	-	Tab Everolimus, 5 mg, PO, 1-0-0 IV Trastuzumab, 370 mg, D1 of 21D IV Epirubicin, 80 mg, D1 of 21D
17007	62	M	Oesophagus	mTOR_CT	Everolimus	-	-	Crizotinib	-	Vinblastine	-	Tab Everolimus, 5 mg, PO, 1-0-0 Cap Crizotinib, 250 mg, PO, 0-1-0 IV Vinblastine, 5 mg, D1 of 7D
17346	50	F	Ovary	mTOR_CT	Everolimus	-	-	-	Bicalutamide, Exemestane	Cyclophosphamide	-	Tab Everolimus, 5 mg, PO, 1-0-0 Tab Bicalutamide, 50 mg, PO, 0-1-0 Tab Exemestane, 25 mg, PO, 0-0-1 IV Cyclophosphamide, 500 mg - 750 mg, D1 of 21D
17402	57	M	Prostate	mTOR_CT	Everolimus	-	-	-	Bicalutamide	Dacarbazine, 5-fluorouracil	DOI: 10.1093/oxfordjournals.annonc.a058984	Tab Everolimus, 5 mg, PO, 1-0-0 Tab Bicalutamide, 50 mg, PO, 0-1-0 IV Dacarbazine, 1000 mg, D1 of 21D IV 5-fluorouracil, 1000 mg, D1 of 21D
17778	8	F	Yolk Sac tumor	mTOR_CT	Sirolimus	-	Pazopanib	-	-	Cytarabine	-	Tab Sirolimus, 1 mg, PO, 1-0-0 Tab Pazopanib, 200 mg, PO, 1-0-0 IV Cytarabine, 200 mg, D1-D3 of 21D
13257	62	M	Lung	mTOR_CT	Everolimus	Afatinib	-	-	-	Doxorubicin	-	Tab Everolimus, 5 mg, PO, 1-0-0 Tab Afatinib, 40 mg, PO, 0-1-0 IV Doxorubicin, 50 mg, D1 of 21D
15071	46	M	Lung	mTOR_CT	Everolimus	Osimertinib	-	-	-	Gemcitabine,	-	Tab Everolimus, 5 mg, PO, 1-0-0 Tab Osimertinib, 80 mg, PO, 0-1-0 IV Gemcitabine, 1000 mg, D1, D8 of 21D
14668	49	F	Breast	mTOR_CT	Everolimus	Lapatinib	-	-	-	Pemetrexed	-	Tab Everolimus, 5 mg, PO, 1-0-0 Tab Lapatinib, 250 mg, PO, 0-2-0 IV Pemetrexed, 700 mg, D1 of 21D
14752	61	M	Colorectal	mTOR_CT	Everolimus	Cetuximab	-	-	-	Pemetrexed	-	Tab Everolimus, 5 mg, PO, 1-0-0 IV Cetuximab, 450 mg, D1 of 14D IV Pemetrexed, 500 mg, D1 of 21D
16735	54	F	Breast	mTOR_CT	Everolimus	Trastuzumab	-	-	-	Eribulin	-	Tab Everolimus, 5 mg, PO, 1-0-0 IV Trastuzumab, 360 mg, D1 of 21D IV Eribulin, 1 mg, D1, D8 of 21D
14307	49	F	Breast	mTOR_CT	Everolimus	-	-	-	Bicalutamide, Anastrozole	Eribulin	-	Tab Everolimus, 5 mg, PO, 1-0-0 Tab Bicalutamide, 50 mg, PO, 0-1-0 Tab Anastrozole, 1 mg, PO, 0-0-1 IV Eribulin, 1 mg, D1, D8 of 21D
17093	68	F	Breast	mTOR_CT	Everolimus	-	-	-	Fulvestrant	Daunorubicin	-	Tab Everolimus, 5 mg, PO, 1-0-0 Inj Fulvestrant, 500 mg, IM, D1 of 21D IV Daunorubicin, 80 mg, D1 of 21D
12585	65	F	Breast	mTOR_CT	Everolimus	-	Axitinib	-	-	Paclitaxel, 5-fluorouracil	(PCF regimen for SCC)	Tab Everolimus, 5 mg, PO, 1-0-0 Tab Axitinib, 5 mg, PO, 0-1-0 IV Paclitaxel, 150 mg, D1 of 28D IV 5-fluorouracil, 250 mg, D1 of 7D
21833	55	F	Breast	mTOR_CT	Everolimus	-	-	-	Fulvestrant	Paclitaxel, Topotecan	DOI: 10.1016/S1556-0864(15)31570-7	Tab Everolimus, 5 mg, PO, 1-0-0 Inj Fulvestrant, 500 mg, IM, D1 of 21D IV Paclitaxel, 100 mg, D1 of 7D IV Topotecan, 1mg, D1-D5 of 21D
14016	58	F	Ovary	mTOR_T	Everolimus	-	-	-	Bicalutamide	-	-	Tab Everolimus, 5 mg, PO, 1-0-0 Tab Bicalutamide, 50 mg, PO, 1-0-0
13299	54	F	Ovary	mTOR_T	Everolimus	-	Axitinib	-	-	-	-	Tab Everolimus, 5 mg, PO, 1-0-0 Tab Axitinib, 5 mg, PO, 0-1-0
14656	61	F	Breast	mTOR_T	Everolimus	Lapatinib	Bevacizumab	-	-	-	-	Tab Everolimus, 5 mg, PO, 1-0-0 Tab Lapatinib, 250 mg, PO, 0-2-0 IV Bevacizumab, 480 mg, D1, D15 of 28D
11976	39	F	Breast	mTOR_T	Everolimus	Trastuzumab	-	Imatinib	-	-	-	Tab Everolimus, 5 mg, PO, 1-0-0 IV Trastuzumab, 360 mg, D1 of 21D Tab Imatinib, 400 mg, PO 0-1-0
14183	36	F	Breast	mTOR_T	Everolimus	-	-	-	Exemestane	-	-	Tab Everolimus, 5 mg, PO, 1-0-0 Tab Exemestane, 25 mg, PO, 0-0-1
12968	44	F	Breast	mTOR_T	Everolimus	-	-	-	Bicalutamide	-	-	Tab Everolimus, 5 mg, PO, 1-0-0 Tab Bicalutamide, 50 mg, PO, 1-0-0
14355	39	F	Breast	mTOR_T	Temsirolimus	-	Bevacizumab	-	-	-	-	IV Temsirolimus, 25 mg, D1 of 7D IV Bevacizumab, 480 mg, D1, D15 of 28D
13216	58	F	Breast	mTOR_T	Temsirolimus	Erlotinib	-	-	-	-	-	IV Temsirolimus, 25 mg, D1 of 7D Tab Erlotinib 100 mg, PO, 1-0-0
15902	47	F	Breast	mTOR_T	Everolimus	-	Pazopanib	-	-	-	-	Tab Everolimus, 5 mg, PO, 1-0-0 Tab Pazopanib, 400 mg, PO, 0-1-0
12955	53	F	Breast	mTOR_T	Temsirolimus	-	-	Dasatinib	-	-	-	IV Temsirolimus, 25 mg, D1 of 7D Tab Dasatinib, 50 mg - 80 mg, PO, 1-0-0

## Sheet: Outcomes
ID	Gender	Age	Category	Cancer Type	Outcome	Last Line PFS (PFS1)	ETA PFS (PFS2)	OS	PFS2:PFS1
31754	42	M	mTOR_C	Oesophagus	PD	3	2.3	3.4	0.766667
17890	71	M	mTOR_C	Pancreas	PD	-	1.7	6.7	-
17007	62	M	mTOR_CT	Oesophagus	PD	3	3.6	4.8	1.2
17778	8	F	mTOR_CT	Yolk Sac tumor	PD	1	3.1	10.6	3.1
15223	42	M	mTOR_C	Head and Neck	PR	5.1	6.3	6.3	1.23529
15928	41	M	mTOR_C	Head and Neck	PR	11.4	6.5	11.7	0.570175
17733	45	M	mTOR_C	Head and Neck	PR	3.6	4.7	6.9	1.30556
21597	35	M	mTOR_C	Head and Neck	PR	2	3.5	3.5	1.75
13524	57	M	mTOR_C	Melanoma	PR	1	9.2	10.4	9.2
16825	63	M	mTOR_C	Pancreas	PR	1.2	5.7	13.9	4.75
16613	29	M	mTOR_C	Testes	PR	5.5	5.8	29.3918	1.05455
22063	62	M	mTOR_C	Lung	PR	3	3.8	3.8	1.26667
15312	46	F	mTOR_C	Lung	PR	1.4	2.9	2.9	2.07143
15372	45	F	mTOR_C	Breast	PR	4.3	15.1	28.1096	3.51163
16711	45	F	mTOR_CT	Endometrium	PR	2	5.3	5.3	2.65
28437	47	M	mTOR_CT	Head and Neck	PR	5	2.3	2.3	0.46
13076	65	F	mTOR_CT	Head and Neck	PR	1	2.7	2.7	2.7
17365	33	M	mTOR_CT	Kidney	PR	13.1	5.1	14.2	0.389313
17402	57	M	mTOR_CT	Prostate	PR	1.5	4.9	12.4	3.26667
15071	46	M	mTOR_CT	Lung	PR	2.6	4.6	4.6	1.76923
14668	49	F	mTOR_CT	Breast	PR	3.1	3.6	5.2	1.16129
14752	61	M	mTOR_CT	Colorectal	PR	5.9	10.2	33.0082	1.72881
14307	49	F	mTOR_CT	Breast	PR	5.8	4.8	10.3	0.827586
12585	65	F	mTOR_CT	Breast	PR	4.6	5	16.2	1.08696
21833	55	F	mTOR_CT	Breast	PR	4	11.9	11.9	2.975
14016	58	F	mTOR_T	Ovary	PR	2	27.6	27.6	13.8
13299	54	F	mTOR_T	Ovary	PR	3	2	2	0.666667
11976	39	F	mTOR_T	Breast	PR	2.5	17.6	17.6	7.04
12968	44	F	mTOR_T	Breast	PR	1	4.3	5.1	4.3
14355	39	F	mTOR_T	Breast	PR	1.7	5.7	14.6	3.35294
13216	58	F	mTOR_T	Breast	PR	5	2.1	5.2	0.42
12955	53	F	mTOR_T	Breast	PR	1	5.5	9.6	5.5
15292	58	M	mTOR_C	Bile Duct	SD	4.5	3.4	22.7507	0.755556
17839	70	M	mTOR_C	Liver	SD	-	4.4	4.4	-
12893	59	F	mTOR_C	Ovary	SD	1	6.3	9.9	6.3
16425	43	F	mTOR_C	Pilomatric	SD	8.3	5.9	29.4247	0.710843
15023	58	F	mTOR_C	Sarcoma	SD	1.6	2.2	2.2	1.375
14405	27	M	mTOR_C	Testes	SD	1.9	10.9	31.2	5.73684
21174	30	F	mTOR_C	Lung	SD	2	7.5	7.5	3.75
17798	45	M	mTOR_C	Colorectal	SD	2.3	2.7	5.2	1.17391
17488	35	M	mTOR_CT	Head and Neck	SD	2.9	4.9	7.7589	1.68966
17436	63	M	mTOR_CT	Kidney	SD	-	4.8	6.7	-
17346	50	F	mTOR_CT	Ovary	SD	1.9	5	9.4	2.63158
13257	62	M	mTOR_CT	Lung	SD	1	9.1	44.8	9.1
16735	54	F	mTOR_CT	Breast	SD	11.5	5.8	12	0.504348
17093	68	F	mTOR_CT	Breast	SD	14.9	4	4	0.268456
14656	61	F	mTOR_T	Breast	SD	12.1	10.6	22.9	0.876033
14183	36	F	mTOR_T	Breast	SD	2.9	3.7	3.7	1.27586
15902	47	F	mTOR_T	Breast	SD	5.7	3.1	15.2	0.54386

## Sheet: AEs
ID	Gender	Age	Category	Cancer Type	Anemia	Neutropenia	Thrombocyto-penia	Pyrexia	Edema	Fatigue	Anorexia	Dyspepsia	Diarrhoea	Constipation	Nausea	Vomiting	Mucositis Oral	Neuropathy	Edema	Myalgia	Hyperglycemia	Pneumonitis	Infection	Rash / Urticaria
15292	58	M	mTOR_C	Bile Duct	2	2	2	-	-	-	-	-	2	-	2	2	-	-	-	-	-	-	-	-				Overall				ETA_C				ETA_CT				ETA_T
15223	42	M	mTOR_C	Head and Neck	-	-	-	-	-	2	2	2	-	-	-	-	-	-	-	-	-	-	-	3				Grade II		Grade III		Grade II		Grade III		Grade II		Grade III		Grade II		Grade III
15928	41	M	mTOR_C	Head and Neck	-	-	-	-	-	2	-	-	-	-	2	-	3	-	-	-	-	-	-	-				Patients	%	Patients	%	Patients	%	Patients	%	Patients	%	Patients	%	Patients	%	Patients	%
17733	45	M	mTOR_C	Head and Neck	-	-	2	-	-	2	2	-	-	-	-	-	2	-	-	-	-	-	-	-			Anemia	5	0.102041	6	0.122449	3	0.15	3	0.15	-	-	2	0.105263	2	0.2	1	0.1
21597	35	M	mTOR_C	Head and Neck	-	-	-	2	-	2	-	-	-	-	-	-	3	-	-	-	-	-	-	-			Neutropenia	4	0.0816327	3	0.0612245	1	0.05	2	0.1	2	0.105263	1	0.0526316	1	0.1	-	-
17839	70	M	mTOR_C	Liver	-	-	-	-	-	2	2	-	3	-	-	-	-	-	-	-	-	-	-	3			Thrombocytopenia	4	0.0816327	6	0.122449	3	0.15	3	0.15	1	0.0526316	2	0.105263	-	-	1	0.1
13524	57	M	mTOR_C	Melanoma	-	-	-	-	-	2	2	-	-	-	-	-	-	-	-	-	-	-	-	-			Pyrexia	5	0.102041	2	0.0408163	3	0.15	1	0.05	2	0.105263	-	-	-	-	1	0.1
31754	42	M	mTOR_C	Oesophagus	3	-	-	-	-	3	-	-	-	-	-	-	-	2	-	-	-	-	-	-			Edema	3	0.0612245	3	0.0612245	2	0.1	2	0.1	1	0.0526316	-	-	-	-	1	0.1
12893	59	F	mTOR_C	Ovary	-	3	-	-	-	3	3	-	-	-	-	-	2	-	2	2	-	-	-	-			Fatigue	22	0.44898	13	0.265306	12	0.6	6	0.3	8	0.421053	5	0.263158	2	0.2	2	0.2
16825	63	M	mTOR_C	Pancreas	-	-	3	3	-	3	2	-	-	2	-	-	2	-	-	-	-	-	-	-			Anorexia	20	0.408163	11	0.22449	10	0.5	5	0.25	7	0.368421	3	0.157895	3	0.3	3	0.3
17890	71	M	mTOR_C	Pancreas	3	-	-	-	-	-	-	2	-	-	3	-	-	-	-	-	-	-	-	-			Dyspepsia	5	0.102041	1	0.0204082	2	0.1	-	-	2	0.105263	1	0.0526316	1	0.1	-	-
16425	43	F	mTOR_C	Pilomatric	-	-	-	-	3	2	2	-	-	-	-	-	-	-	-	2	-	-	-	-			Diarrhoea	5	0.102041	2	0.0408163	2	0.1	1	0.05	3	0.157895	-	-	-	-	1	0.1
15023	58	F	mTOR_C	Sarcoma	3	3	3	-	-	3	3	-	2	-	-	-	3	-	-	-	-	3	-	-			Constipation	2	0.0408163	-	-	2	0.1	-	-	-	-	-	-	-	-	-	-
16613	29	M	mTOR_C	Testes	-	-	-	-	-	2	2	-	-	2	-	-	-	-	2	3	-	-	-	2			Nausea	8	0.163265	3	0.0612245	4	0.2	1	0.05	2	0.105263	2	0.105263	2	0.2	-	-
14405	27	M	mTOR_C	Testes	-	-	-	2	-	2	2	-	-	-	2	2	-	-	-	-	-	-	-	-			Vomiting	4	0.0816327	1	0.0204082	2	0.1	1	0.05	-	-	-	-	2	0.2	-	-
22063	62	M	mTOR_C	Lung	2	-	3	-	2	3	3	-	-	-	-	-	2	2	-	-	-	-	-	-			Mucositis Oral	14	0.285714	8	0.163265	5	0.25	3	0.15	6	0.315789	4	0.210526	3	0.3	1	0.1
15312	46	F	mTOR_C	Lung	-	-	-	-	-	2	3	-	-	-	-	-	-	-	-	-	-	-	3	-			Neuropathy	7	0.142857	-	-	4	0.2	-	-	2	0.105263	-	-	1	0.1	-	-
21174	30	F	mTOR_C	Lung	2	-	2	2	3	3	3	-	-	-	2	3	-	2	-	-	-	-	-	-			Edema	5	0.102041	-	-	2	0.1	-	-	2	0.105263	-	-	1	0.1	-	-
15372	45	F	mTOR_C	Breast	-	-	-	-	-	2	2	-	-	-	-	-	2	2	-	-	-	-	-	-			Myalgia	7	0.142857	2	0.0408163	2	0.1	1	0.05	4	0.210526	-	-	1	0.1	1	0.1
17798	45	M	mTOR_C	Colorectal	-	-	-	-	2	2	2	-	-	-	-	-	-	-	-	-	-	-	-	-			Hyperglycemia	1	0.0204082	-	-	-	-	-	-	-	-	-	-	1	0.1	-	-
16711	45	F	mTOR_CT	Endometrium	-	-	-	-	-	-	-	-	-	-	-	-	3	-	-	-	-	-	-	-			Pneumonitis	-	-	1	0.0204082	-	-	1	0.05	-	-	-	-	-	-	-	-
28437	47	M	mTOR_CT	Head and Neck	3	-	-	2	-	3	-	-	2	-	-	-	2	2	-	-	-	-	-	2			Infection	1	0.0204082	2	0.0408163	-	-	1	0.05	-	-	-	-	1	0.1	1	0.1
13076	65	F	mTOR_CT	Head and Neck	-	2	2	-	-	-	-	-	-	-	-	-	3	-	-	-	-	-	-	-			Rash / Urticaria	5	0.102041	3	0.0612245	1	0.05	2	0.1	2	0.105263	1	0.0526316	2	0.2	-	-
17488	35	M	mTOR_CT	Head and Neck	3	-	-	-	-	2	2	2	-	-	2	-	2	-	-	-	-	-	-	-
17436	63	M	mTOR_CT	Kidney	-	-	-	-	2	2	-	-	-	-	-	-	2	-	-	-	-	-	-	2
17365	33	M	mTOR_CT	Kidney	-	-	-	-	-	2	2	-	-	-	-	-	-	-	-	-	-	-	-	-
17007	62	M	mTOR_CT	Oesophagus	-	-	-	2	-	-	2	2	-	-	-	-	2	-	-	2	-	-	-	-
17346	50	F	mTOR_CT	Ovary	-	-	-	-	-	-	2	-	-	-	-	-	-	-	-	2	-	-	-	-
17402	57	M	mTOR_CT	Prostate	-	-	-	-	-	-	-	-	-	-	3	-	-	-	2	-	-	-	-	-
17778	8	F	mTOR_CT	Yolk Sac tumor	-	-	-	-	-	2	3	-	-	-	-	-	-	-	-	-	-	-	-	-
13257	62	M	mTOR_CT	Lung	-	2	-	-	-	-	-	-	-	-	-	-	-	-	-	-	-	-	-	-
15071	46	M	mTOR_CT	Lung	-	-	-	-	-	3	2	-	-	-	3	-	-	-	-	-	-	-	-	-
14668	49	F	mTOR_CT	Breast	-	3	-	-	-	3	3	-	2	-	-	-	3	-	-	-	-	-	-	-
14752	61	M	mTOR_CT	Colorectal	-	-	-	-	-	2	-	-	-	-	-	-	2	-	-	-	-	-	-	-
16735	54	F	mTOR_CT	Breast	-	-	-	-	-	2	-	-	-	-	-	-	2	-	-	-	-	-	-	-
14307	49	F	mTOR_CT	Breast	-	-	-	-	-	2	2	-	-	-	-	-	3	-	2	2	-	-	-	-
17093	68	F	mTOR_CT	Breast	-	-	3	-	-	3	-	3	-	-	2	-	-	-	-	2	-	-	-	-
12585	65	F	mTOR_CT	Breast	-	-	-	-	-	2	2	-	-	-	-	-	-	-	-	-	-	-	-	3
21833	55	F	mTOR_CT	Breast	-	-	3	-	-	3	3	-	2	-	-	-	-	2	-	-	-	-	-	-
14016	58	F	mTOR_T	Ovary	-	-	-	-	-	-	-	-	-	-	-	-	-	-	-	-	2	-	-	-
13299	54	F	mTOR_T	Ovary	-	-	-	-	-	3	3	2	3	-	2	2	-	-	-	-	-	-	-	-
14656	61	F	mTOR_T	Breast	2	-	-	-	-	3	2	-	-	-	-	-	2	-	-	2	-	-	-	2
11976	39	F	mTOR_T	Breast	-	-	-	-	-	-	2	-	-	-	2	2	-	-	-	-	-	-	-	-
14183	36	F	mTOR_T	Breast	-	-	-	3	-	-	2	-	-	-	-	-	-	-	-	3	-	-	3	-
12968	44	F	mTOR_T	Breast	-	-	-	-	-	2	3	-	-	-	-	-	-	2	-	-	-	-	-	-
14355	39	F	mTOR_T	Breast	-	-	-	-	-	2	-	-	-	-	-	-	3	-	-	-	-	-	2	-
13216	58	F	mTOR_T	Breast	-	-	-	-	-	-	3	-	-	-	-	-	2	-	-	-	-	-	-	2
15902	47	F	mTOR_T	Breast	3	2	4	-	3	-	-	-	-	-	-	-	2	-	-	-	-	-	-	-
12955	53	F	mTOR_T	Breast	2	-	3	-	-	-	-	-	-	-	-	-	-	-	2	-	-	-	-	-
